# Supplementary material for: Phylogenomic analysis of OXA-23-positive and genetic context of rare NDM-1-producing carbapenem-resistant Acinetobacter baumannii isolates in a teaching hospital in China
Source: Front Microbiol. 2025 Aug 6;16:1575257. doi: 10.3389/fmicb.2025.1575257 (PMC12364841; doi:10.3389/fmicb.2025.1575257)
Supplement: Supplementary file 1 [file Table_1.XLSX]

## Sheet: transposed_report
Table S1. Quality result of the 18 assembly sequence from QUAST v5.0.2.
Assembly	# contigs (>= 0 bp)	# contigs (>= 1000 bp)	# contigs (>= 5000 bp)	# contigs (>= 10000 bp)	# contigs (>= 25000 bp)	# contigs (>= 50000 bp)	Total length (>= 0 bp)	Total length (>= 1000 bp)	Total length (>= 5000 bp)	Total length (>= 10000 bp)	Total length (>= 25000 bp)	Total length (>= 50000 bp)	# contigs	Largest contig	Total length	GC (%)	N50	N90	auN	L50	L90	# N's per 100 kbp
SZL10	129	84	53	44	33	25	4031396	4011329	3930249	3872440	3690548	3401534	99	250869	4022581	38.83	167892	32139	143387	10	31	0
SZL11	91	76	51	42	34	26	4018117	4012301	3956253	3891370	3767669	3473384	80	250587	4014872	38.83	140792	35453	141379	11	30	0
SZL13	112	72	54	43	32	25	4034592	4018308	3971770	3895958	3700200	3434521	82	250881	4025465	38.83	165168	32151	143948	10	30	0
SZL14	127	79	52	43	32	24	4033864	4014525	3947400	3886322	3701498	3397901	91	250933	4022825	38.83	165200	31897	144404	10	30	0
SZL15	135	85	62	55	42	24	3791962	3774475	3707549	3660941	3430693	2817089	95	448437	3781063	38.97	101898	25968	141254	11	41	0
SZL17	100	72	52	46	33	23	3999873	3988740	3938858	3897758	3684150	3338236	82	268775	3994731	38.84	157883	32300	151870	10	30	0
SZL18	145	77	52	42	33	25	4041036	4016631	3949542	3882366	3738986	3447476	91	250905	4026217	38.83	165224	35053	145044	10	30	0
SZL191	147	91	64	53	41	27	4041793	4019908	3967160	3895091	3668307	3183002	103	388475	4027640	38.9	124060	26487	133287	12	40	0
SZL194	180	94	67	56	43	29	4056351	4026421	3971969	3896433	3651356	3148758	110	263672	4036903	38.9	102448	26033	112001	14	43	0
SZL19	123	81	54	44	33	25	4031077	4013522	3941051	3874123	3693635	3405176	92	250970	4021453	38.83	164942	32139	142932	10	31	0
SZL20	131	63	42	36	28	23	4092917	4066279	4019963	3978881	3862511	3676241	79	429131	4077517	38.7	183610	50437	218898	7	23	0
SZL21	142	76	53	41	33	24	4020301	3996303	3936771	3848469	3732856	3381998	93	294779	4007415	38.79	162144	42268	152401	10	29	0
SZL24	90	71	55	47	36	31	4062953	4055681	4019959	3966732	3770563	3609106	74	364238	4057831	38.89	140792	47009	144826	11	32	0
SZL25	166	87	52	43	34	25	4113735	4083139	4007936	3947606	3808267	3495277	105	437961	4094901	38.93	153886	35254	170200	9	30	0
SZL29	356	123	57	47	37	29	4111678	4030754	3880987	3815729	3644234	3342909	166	388303	4059818	38.88	112532	23394	148855	11	38	0
SZL6	128	67	52	45	35	26	4016308	3996567	3955860	3907277	3754958	3435340	77	292755	4003604	38.81	140845	36655	146978	10	30	0
SZL8	127	85	53	46	34	25	4031057	4014282	3933044	3884671	3694584	3353775	93	250869	4020358	38.82	140811	32139	138934	11	32	0
SZL9	124	83	57	44	33	25	4032498	4014410	3947484	3863707	3686244	3397672	97	272912	4024401	38.83	162108	32139	148080	10	31	0
